# Supplementary material for: Clinical Characterization of the Three Waves of COVID-19 Occurring in Southern Italy: Results of a Multicenter Cohort Study
Source: Int J Environ Res Public Health. 2022 Nov 30;19(23):16003. doi: 10.3390/ijerph192316003 (PMC9738780; doi:10.3390/ijerph192316003)
Supplement: Supplementary file 1 [file ijerph-19-16003-s001.zip]

Archive with 1 entries (1 files):
- ijerph-1983050-supplementary.pdf
